# Supplementary material for: A Pressure and Proximity Sensor Based on Laser-Induced Graphene
Source: Sensors (Basel). 2024 Jun 17;24(12):3907. doi: 10.3390/s24123907 (PMC11207858; doi:10.3390/s24123907)
Supplement: Supplementary file 1 [file sensors-24-03907-s001.zip]

Archive with 1 entries (1 files):
- sensors-3026754-supplementary.pdf
